# Supplementary material for: Aqueous Chlorination of D-Limonene
Source: Molecules. 2022 May 6;27(9):2988. doi: 10.3390/molecules27092988 (PMC9099452; doi:10.3390/molecules27092988)
Supplement: Supplementary file 1 [file molecules-27-02988-s001.zip]

Archive with 1 entries (1 files):
- molecules-1694598-supplementary.pdf
